# Supplementary material for: Outcomes of pregnancy-related acute kidney injury: A retrospective study in the obstetric critical care unit at Kenyatta National Hospital 2020 to 2023
Source: PLOS Glob Public Health. 2025 Apr 8;5(4):e0004396. doi: 10.1371/journal.pgph.0004396 (PMC11978000; doi:10.1371/journal.pgph.0004396)
Supplement: S1 Data — (XLS) [file pgph.0004396.s001.xls]

## Sheet: DATAABSTRACTIONFORMC_DATA_LABEL
RAW DATA ON OUTCOMES OF PREGNANCY-RELATED ACUTE KIDNEY INJURY: A RETROSPECTIVE STUDY IN THE OBSTETRIC CRITICAL CARE UNIT AT KENYATTA NATIONAL HOSPITAL 2020 TO 2023
Study Number	Age in years	Referral status	Residence	Gravidity	Gestation	ANC Visits	Level of education	Comorbidities (choice=Chronic HTN)	Comorbidities (choice=Pre-existing DM)	Comorbidities (choice=HIV)	Comorbidities (choice=Covid 19)	Comorbidities (choice=Cardiac lesion)	Comorbidities (choice=Anaemia)	Comorbidities (choice=Pre-existing kidney disease)	Comorbidities (choice=Others)	Please list other comorbidities	For anemia, select the severity	Diagnosis of AKI on admission	Maternal complications of interest (choice=Multiple Gestation)	Maternal complications of interest (choice=Preeclampsia)	Maternal complications of interest (choice=Bladder injury)	Maternal complications of interest (choice=APH)	Maternal complications of interest (choice=Eclampsia)	Maternal complications of interest (choice=Diabetic Ketoacidosis)	Maternal complications of interest (choice=PPH)	Maternal complications of interest (choice=Pyelonephritis)	Maternal complications of interest (choice=H. Gravidarum)	Maternal complications of interest (choice=Sepsis)	Maternal complications of interest (choice=DIC)	Maternal complications of interest (choice=Other)	State other maternal complications	SBP on admission to CCU	DBP on admission to CCU	SBP on discharge from CCU	DBP on discharge from CCU	MAP(mmHg) on admission to CCU	MAP(mmHg) on discharge from CCU	spO2(%) on admission to CCU	spO2(%) on discharge from CCU	Urine output(mLs/day) on admission to CCU	Urine output(mLs/day) on discharge from CCU	Proteinuria	KDIGO staging on admission	Haemoglobin(g/DL)	Serum Bilirubin:......µmol/L	Serum Creatinine:..........µmol/L	Potassium:.......mmol/L	Sodium:.........mmol/L	Urea(BUN):......mmol/L
1	30	Yes	Rural	2	35	3	Tertiary (College/University)	0	1	0	0	0	0	0	0			No	0	1	0	0	0	0	1	0	0	0	0	1	HELLP/Shoulder dystocia/RPOCs	177	94	130	85	146	103	100	97	700	2200	2+	1	8.1	6.3	72	3.7	145.5	2.2
2	38	Yes	Rural	6	39	5	Primary	0	0	0	0	0	1	0	0		Severe (<7g/dL)	Yes	0	1	0	0	0	0	0	0	0	1	0	1	HELLP	143	86	122	78	91	108	94	94	0	250	2+	3	6.4	331.5	355	7.6	122	28
3	27	Yes	Urban	3	35	3	Secondary	0	0	0	0	0	0	0	0			Yes	0	0	0	0	1	0	0	0	0	0	0	0		111	89	102	79	89	90	93	99	550	3150	3+	2	10.1	19	9.5	5.9	134	8.64
4	36	Yes	Urban	5	31	2	Secondary	0	0	0	0	0	1	0	0		Mild (9-10.9g/dL)	Yes	0	1	0	0	0	0	0	0	0	0	0	0		180	128	169	111	153	102	95	97	2150	2000	1+	1	9.8	2.8	61	2.9	61	2.7
5	25	Yes	Rural	1	38	2	Secondary	0	0	0	0	0	0	0	0			No	0	0	0	0	1	0	0	0	0	0	0	0		186	135	118	86	159	118	98	99	1250	1950	2+	1	13.7	11.7	138	2.2	138	4.3
6	29	Yes	Urban	4	38	3	Secondary	0	0	0	0	0	0	0	0			Yes	0	1	0	0	0	0	0	0	0	0	0	1	HELLP	122	77	123	78	92	92	98	100	100	2150	0	3	11.6	216	298	6.1	127	21
7	28	Yes	Urban	3	40	3	Secondary	0	0	0	0	0	1	0	0		Moderate(7-8.9g/dL)	Yes	0	0	0	0	1	0	0	0	0	0	0	0		134	73	143	93	93	101	100	100	500	2000	3+	2	7.4	17.3	96	4.7	140	2.2
8	26	Yes	Urban	1	34	2	Secondary	0	0	0	0	0	1	0	0		Mild (9-10.9g/dL)	No	1	0	0	0	1	0	0	0	0	0	0	1	HELLP	100	68	122	74	74	71	100	90	400	2100	3+	2	9	41.7	134	4.1	134	10.1
9	32	Yes	Urban	2	32	0	Secondary	0	0	0	0	0	1	0	1	Alcohol abuse disorder	Moderate(7-8.9g/dL)	Yes	0	0	0	0	1	0	0	0	0	0	0	0		165	112	130	80	84	92	96	94	600	2200	1+	2	8.1	7.2	89.7	4	136.3	1.8
10	40	No	Urban	3	41	7	Tertiary (College/University)	0	0	0	0	0	0	0	0			No	0	1	0	0	0	0	1	0	0	0	0	0		96	57	147	78	74	85	90	99	950	3300	1+	1	10.9	13.72	56.2	3.9	143	1.88
11	19	Yes	Urban	1	31	3	Secondary	0	0	0	0	0	1	0	0		Severe (<7g/dL)	Yes	0	1	0	1	0	0	1	0	0	0	0	0		150	103	130	81	117	103	100	94	1100	2150	2+	2	5.4	6.06	167.8	4.86	133.7	4.6
12	35	Yes	Rural	5	28	3	Primary	0	0	0	0	0	1	0	0		Mild (9-10.9g/dL)	Yes	0	1	0	0	0	0	1	0	0	0	0	0		156	77	120	73	120	89	100	99	700	1400	1+	1	10.3	4.44	72.5	5.19	142.2	6.28
13	31	No	Urban	2	30	3	Secondary	0	0	0	0	0	1	1	0		Moderate(7-8.9g/dL)	Yes	0	0	0	0	1	0	0	0	0	0	0	1	HELLP	134	88	132	78	106	78	96	98	400	1600	3+	2	8.7	8.59	288	5.65	134.7	13.49
14	30	Yes	Urban	3	29	2	Secondary	0	0	0	0	0	0	0	0			Yes	0	1	0	0	0	0	0	0	0	0	0	1	HELLP	128	77	168	112	97	103	99	98	0	200	2+	3	13	33.2	426	6	132	19.2
15	28	No	Rural	2	39	2	Primary	0	1	0	0	0	1	0	0		Moderate(7-8.9g/dL)	Yes	0	1	0	0	0	1	1	0	0	1	0	1	HELLP	115	85	139	108	96	117	97	99	1950	3100	2+	2	7.5	10.8	258	4.34	143	11.9
16	32	Yes	Rural	4	37	4	Primary	0	0	0	0	0	1	0	0		Mild (9-10.9g/dL)	Yes	1	1	1	0	0	0	1	0	0	1	1	1	DVT/HELLP	167	77	155	114	123	110	100	94	200	750	0	3	9.3	11.47	203	4.62	141.3	6
17	26	Yes	Rural	6	27	3	Secondary	0	0	0	0	0	0	0	0			Yes	0	0	0	0	1	0	0	0	0	0	0	1	HELLP	132	96	119	84	108	84	91	93	1900	4500	1+	1	11	47.18	162.9	3.98	140	15.38
18	20	Yes	Urban	1	39	2	Secondary	0	0	0	0	0	0	0	0			Yes	0	0	0	0	1	0	0	0	0	0	0	0		145	101	104	103	119	98	100	96	60	1850	0	3	11	34.19	312.6	5.58	141.9	15.13
19	34	Yes	Rural	3	38	4	Tertiary (College/University)	0	0	0	0	1	1	0	0		Severe (<7g/dL)	Yes	0	0	0	0	1	0	0	0	0	0	1	1	HELLP	134	67			83		97		60		2+	3	5.8	83.07	208.4	5.07	133.8	6.43
20	17	Yes	Urban	1	37	3	Secondary	0	0	0	0	1	1	0	0		Moderate(7-8.9g/dL)	Yes	0	0	0	0	1	0	0	0	0	0	0	1	HELLP	98	57	123	70	69	80	99	98	800	2400	2+	2	7.7	9.74	208.6	2.75	147	7.94
21	31	Yes	Urban	3	28	3	Secondary	1	0	0	0	0	1	0	0		Moderate(7-8.9g/dL)	Yes	0	1	0	1	0	0	0	0	0	0	0	1	HELLP	126	76	154	98	97	118	97	98	800	3400	1+	2	8.6	8.97	259.9	5.96	136.8	9.05
22	19	Yes	Urban	1	20	1	Secondary	0	0	0	0	0	0	0	0			Yes	0	0	0	0	1	0	0	0	0	0	0	0		132	109	131	83	103	89	99	97	575	1100	0	2	13	9.2	190	3.9	145	16.4
23	35	Yes	Urban	4	34	3	Secondary	0	0	0	0	0	1	0	0		Moderate(7-8.9g/dL)	Yes	0	0	0	0	1	0	1	0	0	0	0	1	HELLP	129	85	105	68	108	99	91	91	2000	6000	2+	2	7.4	243.7	164.3	4.34	133.1	11.48
24	27	Yes	Rural	2	38	2	Tertiary (College/University)	0	0	0	0	0	1	0	0		Severe (<7g/dL)	Yes	0	1	0	0	0	0	0	0	0	0	0	1	HELLP	110	71	129	86	90	99	85	90	700	1200	1+	3	6.6	36.78	484.5	4.78	121	17.28
25	34	No	Urban	4	39	7	Tertiary (College/University)	0	0	0	0	0	0	0	0			No	0	0	0	0	0	0	0	0	0	0	0	0		135	77	110	76	106	93	100	100	950	2100	2+	1	12.7	20.53	71.9	4.02	133.9	6.39
26	22	Yes	Urban	1	28	2	Secondary	0	0	0	0	0	0	0	0			Yes	0	0	0	0	1	0	0	0	0	1	0	0		145	101	136	86	119	100	99	99	600	2400	3+	3	11	4.88	312.6	5.58	141.9	15.13
27	19	Yes	Rural	1	39	3	Primary	0	0	0	0	0	0	0	0			Yes	1	0	0	1	0	0	0	0	0	0	0	0		145	89	126	87	121	98	100	98	550	750	0	2	16.9	127.9	132	5	151	8.3
28	24	Yes	Rural	1	37	3	Primary	0	0	1	0	0	1	0	0		Mild (9-10.9g/dL)	No	0	0	0	0	1	0	0	0	0	0	0	0		135	88	133	89	108	108	99	95	950	2800	1+	1	9	15	133	4	140	9.3
29	19	Yes	Urban	1	38	2	Secondary	0	0	0	0	0	0	0	0			No	0	0	0	0	1	0	0	0	0	0	0	0		195	119	155	90	155	101	98	95	1500	2600	2+	1	13.1	5.3	132	4.2	134	4.3
30	23	Yes	Urban	2	32	3	Primary	0	0	0	0	0	1	0	0		Moderate(7-8.9g/dL)	No	0	0	0	0	1	0	0	0	0	1	0	1	HELLP	119	69	128	90	89	100	97	99	950	1550	3+	1	7.1	43.32	124.6	4.81	128.5	9.6
32	26	Yes	Urban	2	40	5	Tertiary (College/University)	0	0	0	0	0	0	0	0			No	0	0	0	0	1	0	0	0	0	0	0	1	Pulmonary Embolism	155	108	126	85	126	103	99	98	900	3100	2+	1	14.6	25.3	133	3.9	134	2.6
33	23	Yes	Urban	2	38	2	Secondary	0	0	0	0	0	0	0	0			Yes	0	0	0	0	1	0	0	0	0	0	0	0		163	55	139	90	94	107	94	95	900	3500	2+	1	16.1	27.6	247	4	139	19.6
34	36	Yes	Rural	2	30	1	Primary	0	0	0	0	0	1	0	0		Mild (9-10.9g/dL)	Yes	0	0	0	0	1	0	0	0	0	0	0	1	HELLP	183	115	133	94	118	104	97	99	150	1050	2+	3	9.4	137	445	5.2	136.5	30.2
34	34	Yes	Rural	5	36	4	Primary	0	0	0	0	0	1	0	0		Severe (<7g/dL)	Yes	0	0	0	0	0	0	1	0	0	0	0	1	HELLP/LRTI	132	92	123	87	107	91	91	93	350	3000	2+	3	5.3	9.4	609	3.9	130	21.7
35	22	Yes	Urban	1	37	3	Secondary	0	0	0	0	0	1	0	0		Severe (<7g/dL)	Yes	0	0	0	0	1	0	0	0	0	0	0	0		167	117	153	109	138	120	100	95	1000	2950	2+	1	6.9	80.9	145	4	141	14.4
36	42	Yes	Rural	5	34	4	Secondary	0	0	0	0	0	0	0	0			Yes	0	1	0	0	0	0	0	0	0	0	0	0		124	87	146	94	98	115	99	95	0	1450	1+	3	12.3	50.5	535	6.7	131	36
37	19	Yes	Rural	1	36	2	Secondary	0	0	0	0	0	0	0	0			Yes	0	0	0	0	1	0	0	0	0	1	0	0		148	105	123	88	127	84	100	98	0	600	2+	3	17.5	35.7	249	5.2	135	11
38	30	Yes	Rural	3	34	5	Primary	0	0	0	0	0	1	0	0		Moderate(7-8.9g/dL)	Yes	0	0	0	0	0	0	0	0	0	1	0	1	Uterine rupture	162	80	150	83	113	109	95	90	250	1400	0	2	8.9	64.9	144	4.6	140	5.7
39	35	Yes	Rural	3	33	2	Informal	0	0	0	0	0	1	0	0		Mild (9-10.9g/dL)	Yes	0	0	0	0	1	0	0	0	0	0	0	1	Cerebral Hypoxia	158	108			128		95		50		3+	3	9.1	106.8	623	7.2	133	26.7
40	19	Yes	Rural	1	30	2	Informal	0	0	0	0	0	1	0	0		Mild (9-10.9g/dL)	Yes	0	0	0	0	1	0	0	0	0	1	1	1	HELLP/Subarachnoid haemorrhage/PRES	122	87			102		96		20		2+	3	10.8	19.59	258.1	5.4	140.6	18.3
41	39	Yes	Urban	2	39	1	Secondary	0	0	1	0	0	1	0	0		Severe (<7g/dL)	Yes	0	1	0	1	0	0	1	0	0	0	1	0				160	87		107		96	100		0	3	4.6	283.9	232.8	6	135.7	9.18
42	42	Yes	Rural	4	36	2	Secondary	0	0	0	0	0	1	0	0		Moderate(7-8.9g/dL)	Yes	0	1	0	0	0	1	0	0	0	1	0	1	Hepatorenal syndrome	129	82			100		96		200		3+	3	8.3	197.62	387.7	7.49	128.1	14.19
43	33	Yes	Rural	2	34	2	Primary	0	0	0	0	0	0	0	0			No	0	0	0	0	1	0	0	0	0	0	0	1	Rhabdomyolysis	155	98	146	75	121	117	100	97	2650	2800	2+	1	12.5	11.4	118	4.4	141	2.3
44	33	Yes	Urban	3	34	3	Primary	0	0	0	0	0	0	0	0			No	0	0	0	0	1	0	0	0	0	0	0	0		134	88	122	79	106	97	90	96	700	2200	1+	2	14.3	11.8	153	4.6	153	4.1
45	26	Yes	Urban	1	38	2	Secondary	0	0	0	0	0	1	0	0		Mild (9-10.9g/dL)	No	0	0	0	0	0	0	1	0	0	1	0	1	Pontine bleed	140	88	147	85	124	119	99	93	2200	3200	1+	1	9.2	4.1	180	3.7	137	5.2
46	17	Yes	Rural	1	34	1	Primary	0	0	0	0	0	1	0	0		Severe (<7g/dL)	Yes	0	0	0	0	1	0	0	0	0	0	0	0		132	105	140	107	100	121	99	100	200	1400	3+	3	6.9	233.9	277	5.6	145	16.9
47	28	Yes	Rural	4	32	3	Secondary	0	0	0	0	0	1	0	0		Moderate(7-8.9g/dL)	Yes	1	0	0	0	0	0	0	0	0	1	0	1	HELLP/SAH	150	100	144	88	125	101	100	100	300	300	2+	3	8.2	20.75	21.5	3.5	143.1	3.74
48	25	Yes	Urban	2	32	4	Tertiary (College/University)	0	0	0	0	0	1	0	0		Severe (<7g/dL)	Yes	0	1	0	0	0	0	0	0	0	0	0	1	HELLP/SAH/Meningitis	146	95	129	93	97	95	90	96	100	300	3+	3	5.1	210	542	6.6	126.5	18.69
49	22	Yes	Urban	2	35	3	Secondary	0	0	0	0	0	0	0	0			Yes	0	0	0	0	1	0	0	0	0	0	0	0		196	145	109	72	161	86	99	99	3000	3400	2+	1	16.6	37.93	60.7	2.91	141.2	4.62
50	17	No	Urban	1	38	2	Secondary	0	0	0	0	0	1	0	0		Moderate(7-8.9g/dL)	Yes	0	0	0	0	1	0	1	0	0	0	0	1	HELLP/SCH	166	101	155	88	126	114	95	100	600	900	0	1	8.5	48.23	88.8	3.68	142.2	5.64
51	39	No	Urban	5	39	6	Secondary	0	0	0	0	0	1	0	0		Severe (<7g/dL)	Yes	1	0	0	0	0	0	1	0	0	1	0	1	PPCM/Malaria	124	70	110	62	88	63	97	98	200	3100	0	2	6.7	32.3	167	4	119	8.9
52	29	Yes	Urban	2	36	2	Secondary	1	0	0	0	0	0	0	0			Yes	0	0	0	0	1	0	0	0	0	0	0	1	Cerebral malaria	202	137	147	85	156	116	100	97	600	3950	0	2	16.1	18.5	133	4.2	143	4.27
53	22	Yes	Rural	1	30	3	Secondary	0	0	0	0	0	0	0	0			No	0	0	0	0	1	0	0	0	0	0	0	1	HELLP/DVT/ICH-craniotomy	204	126	120	81	133	97	99	95	1200	2750	1+	1	13	12.2	199	4.3	139	16.4
54	22	Yes	Urban	2	32	4	Secondary	0	0	0	0	0	1	0	0		Moderate(7-8.9g/dL)	Yes	0	1	0	0	0	0	0	0	0	0	0	1	HELLP/IUGR	139	100	115	72	118	93	98	93	900	1200	2+	1	8	9.3	139	5.3	133	12.3
55	22	Yes	Urban	1	36	0	Secondary	0	0	0	0	0	0	0	0			Yes	0	0	0	0	1	0	0	0	0	0	0	0		135	98	147	111	113	107	100	99	400	4400	1+	2	12.3	22.3	118	3.46	129.4	3.9
56	35	No	Urban	2	36	3	Informal	0	0	0	0	0	1	0	0		Moderate(7-8.9g/dL)	No	0	0	0	0	1	0	0	0	0	0	0	1	Poor reversal	116	64	148	87	83	113	97	96	1550	2000	2+	1	7.7	18.1	110	4.3	133	7
57	17	Yes	Rural	1	33	2	Informal	0	0	0	0	0	1	0	0		Severe (<7g/dL)	Yes	0	0	0	0	1	0	0	0	0	1	1	1	HELLP/SAH/PRES	150	77			105		100		60		3+	3	5.9	18.4	412	6.8	138.7	36.95
58	31	Yes	Rural	4	34	3	Informal	0	0	0	0	0	1	0	0		Moderate(7-8.9g/dL)	Yes	1	0	0	0	1	0	0	0	0	1	0	1	HELLP/SAH	183	107	132	99	125	101	96	98	1500	3400	2+	3	8.2	38.72	500.1	6.33	131.6	34.1
59	17	Yes	Rural	1	34	0	Primary	0	0	0	0	0	1	0	0		Moderate(7-8.9g/dL)	Yes	0	0	0	0	1	0	0	0	0	0	0	1	HELLP	146	116	156	110	128	101	100	98	200	400	3+	3	8.3	230.8	277	6.8	139.9	16.9
60	20	Yes	Urban	2	35	6	Secondary	0	0	0	0	0	0	0	0			Yes	0	0	0	0	0	0	0	0	0	0	0	1	Psychosis	182	120	128	86	108	102	100	96	600	1900	3+	1	12.8	9.41	134.2	5.13	134.7	6.2
61	36	Yes	Urban	3	34	6	Tertiary (College/University)	1	0	0	0	0	1	1	0		Moderate(7-8.9g/dL)	Yes	0	0	0	0	0	0	0	0	0	1	0	1	AoCKD	153	114	154	95	129	118	92	92	1450	1450	2+	3	8.7	14.92	511.3	5.2	130.8	24.62
62	22	Yes	Urban	2	22	0	Secondary	0	0	0	0	0	1	0	0		Moderate(7-8.9g/dL)	Yes	1	0	0	0	1	0	0	0	0	1	0	1	HELLP/PRES/Psychosis	162	92	164	114	116	136	91	91	92	250	3+	3	7	87.59	358.6	6.97	134.5	16.23
63	35	No	Urban	5	41	4	Secondary	0	0	0	1	0	1	0	0		Severe (<7g/dL)	Yes	0	0	0	0	0	0	1	0	0	0	0	1	Uterine rupture	145	107	116	85	120	97	100	98	950	2450	2+	1	4.3	41.9	123	2.21	144	6.4
64	31	Yes	Urban	3	12	0	Secondary	0	0	0	0	0	1	0	0		Severe (<7g/dL)	No	0	0	0	0	0	0	0	0	0	1	0	1	Psychosis	84	60	112	75	77	86	100	96	1000	3000	0	1	3.6	28	117	4.6	138	8.2
65	40	Yes	Urban	4	38	2	Secondary	0	0	0	0	0	1	0	0		Mild (9-10.9g/dL)	Yes	0	0	0	0	1	0	0	0	0	0	0	1	HELLP	181	106	166	86	127	120	94	98	300	500	3+	3	10.8	19.3	498	4.4	133	22.4
66	27	Yes	Urban	3	32	3	Secondary	0	0	0	0	0	1	0	0		Moderate(7-8.9g/dL)	Yes	0	0	0	0	1	0	0	0	0	0	0	1	HELLP/DVT/Cerebral Oedema	194	112	149	97	120	107	100	98	1200	1500	1+	3	8.1	53.2	468	5.8	137	44
67	29	Yes	Urban	2	38	4	Tertiary (College/University)	0	0	0	0	0	1	0	0		Moderate(7-8.9g/dL)	Yes	0	0	0	0	0	0	1	0	0	0	0	1	HELLP	121	77	107	88	98	96	98	97	450	1500	0	2	8.3	15	110	3.6	148	5.1
68	42	Yes	Rural	3	40	4	Secondary	0	0	0	0	0	1	0	0		Severe (<7g/dL)	Yes	0	0	0	1	0	0	1	0	0	0	0	0		151	95	116	62	117	82	99	100	800	1500	2+	1	6.5	21	122	4.8	140	6.4
69	30	Yes	Urban	2	22	2	Secondary	0	0	0	0	0	1	0	0		Moderate(7-8.9g/dL)	Yes	0	0	0	0	0	0	1	0	0	0	0	0		140	90	134	91	120	108	100	99	450	1700	3+	2	7.5	4.9	169	3.9	144	7.4
70	32	Yes	Urban	2	34	3	Secondary	0	0	0	0	1	1	0	1	Malaria/ADHF	Moderate(7-8.9g/dL)	No	0	1	0	1	0	0	0	0	0	0	0	0		190	125	110	72	117	92	96	93	700	1000	2+	1	8.2	32.2	144	5.4	139	9.5
71	39	Yes	Rural	4	30	3	Secondary	0	0	0	0	0	1	0	0		Mild (9-10.9g/dL)	Yes	0	0	0	0	1	0	0	0	0	0	0	1	HELLP/CVA	166	117	126	88	122	100	100	97	900	2300	2+	1	9.9	8	198	4.2	143	16
72	35	Yes	Urban	3	34	2	Secondary	0	0	1	0	0	0	0	0			Yes	0	0	0	0	1	0	0	0	0	1	0	1	PE/PTB/PPCM	137	80	140	82	82	86	85	95	2000	3400	2+	2	16.1	10.5	137	6.2	137	6.8
73	16	Yes	Rural	1	38	3	Primary	0	0	0	0	0	1	0	0		Severe (<7g/dL)	Yes	0	0	0	0	1	0	1	0	0	0	0	1	HELLP	105	66	110	63	80	87	10	96	500	3350	3+	2	6.8	15.2	95	3.2	139	3.5
74	20	Yes	Rural	2	36	2	Primary	0	0	0	0	0	1	0	0		Severe (<7g/dL)	Yes	0	0	0	1	0	0	1	0	0	0	0	1	PAS	132	66	137	58	90	92	99	95	1000	3400	0	1	5.6	2.7	76	3.5	133	7.9
75	14	Yes	Rural	1	39	4	Primary	0	0	0	0	0	0	0	0			Yes	0	0	0	0	0	0	0	0	0	0	0	1	Cardiac arrest due to high spinal/Paralytic Ileus	128	95	100	56	107	88	100	100	800	2800	0	1	13.5	12.3	88.9	4.6	138.6	1.8
76	30	Yes	Rural	6	29	0	Primary	0	0	0	0	0	0	0	0			Yes	0	0	0	0	1	0	0	0	0	0	0	1	HELLP/PRES	135	90	161	124	108	140	90	94	300	50	2+	3	10	116.7	501	5.8	133	25.42
77	36	Yes	Urban	6	37	2	Primary	0	0	0	0	0	1	0	0		Severe (<7g/dL)	Yes	0	0	0	1	0	0	1	0	0	0	0	0		102	65	130	61	78	88	100	100	750	1500	0	2	6.5	10.4	105.3	3.6	143	3.4
78	34	Yes	Urban	6	13	0	Secondary	0	0	0	0	0	1	0	0		Severe (<7g/dL)	Yes	0	0	0	0	0	1	0	0	1	1	0	1	DVT	88	49	120	83	67	101	100	95	20	150	0	3	6.9	4.48	1504	5.51	134	56.49
79	36	Yes	Urban	6	38	3	Primary	0	0	0	0	0	1	0	0		Severe (<7g/dL)	Yes	0	0	0	1	0	0	1	0	0	0	0	0		120	78	120	67	87	88	89	100	400	1500	2+	1	5.6	10.4	77	2.9	143	2.6
80	30	Yes	Urban	4	29	0	Secondary	0	0	0	0	0	1	0	0		Moderate(7-8.9g/dL)	Yes	0	0	0	0	1	0	0	0	0	0	0	0		121	73	129	70	95	95	100	97	200	2400	3+	3	7.7	28.83	465.5	6.5	150	26.12
81	36	Yes	Rural	3	4	0	Primary	0	0	1	0	0	1	0	0		Severe (<7g/dL)	Yes	0	0	0	0	0	0	0	0	0	0	0	1	Psychosis	95	62	116	74	67	105	98	97	200	3100	0	2	3.9	26.1	113	5	141	2.83
82	26	Yes	Urban	2	32	1	Secondary	0	0	0	0	0	1	0	0		Moderate(7-8.9g/dL)	No	0	0	0	0	0	0	0	0	0	1	0	1	Cryptococcal meningitis	143	103			102		100		250		0	2	8.8	6.6	87	3.9	142	6.2
83	28	Yes	Urban	1	40	4	Secondary	0	0	0	0	0	0	0	0			Yes	0	0	0	0	1	0	0	0	0	1	0	1	High spinal	140	86	144	95	126	113	100	99	400	3500	2+	1	10.6	14.1	170	3.5	124	4.1
84	30	Yes	Urban	2	41	5	Tertiary (College/University)	0	0	1	0	0	0	0	0			Yes	0	0	1	0	0	0	1	0	0	0	0	1	Uterine rupture	98	50	109	105	71	92	100	97	350	2900	0	3	14.2	47	255	5.3	147	12.7
85	41	Yes	Urban	4	30	2	Secondary	0	0	0	0	0	1	0	0		Moderate(7-8.9g/dL)	Yes	0	1	0	0	0	0	1	0	0	1	0	0		181	120	130	76	146	98	96	107	1100	2300	3+	1	8.2	9.3	153	2.7	143	11
86	37	Yes	Urban	5	39	2	Secondary	0	0	0	0	0	1	0	0		Moderate(7-8.9g/dL)	Yes	0	0	0	0	0	0	1	0	0	0	0	0		63	44	133	96	50	116	100	97	350	2750	2+	1	8.2	29.8	129	4.4	131	3.8
87	23	Yes	Urban	1	28	1	Secondary	0	0	0	0	0	0	0	0			Yes	0	0	0	0	1	0	0	0	0	1	0	0		121	85	122	82	98	96	90	98	1600	2450	3+	2	17.2	32.2	150	3.8	131	4.9
88	36	Yes	Urban	3	40	3	Secondary	0	0	0	0	0	1	0	0		Severe (<7g/dL)	Yes	1	0	0	0	1	0	0	0	0	1	0	1	HELLP/ALI	123	69	160	90	95	102	92	90	50	220	3+	3	6.8	295.8	249	7.1	132	10.2
89	39	Yes	Urban	5	36	4	Primary	0	0	0	0	0	1	0	0		Severe (<7g/dL)	Yes	0	0	0	0	1	0	1	0	0	1	0	1	PPCM/Malaria	79	54	118	78	78	82	96	94	1600	2400	3+	1	6.6	49.2	167	4.6	140	8.8
90	32	Yes	Rural	3	36	3	Secondary	0	0	0	0	0	0	0	1	Exacerbation of asthma		Yes	0	0	0	0	1	0	0	0	0	0	0	0		95	47	95	43	67	70	100	98	200	1700	3+	1	11.6	8.2	77	3.5	145	1.9
91	28	Yes	Rural	6	6	0	Primary	0	0	0	0	0	0	0	0			Yes	0	0	0	0	0	0	1	0	0	1	0	1	H.mole	80	34	106	76	49	91	100	97	800	2100	0	1	12.7	27.7	120	4.4	120	7.9
92	37	Yes	Urban	3	15	0	Secondary	0	0	0	0	0	1	0	0		Moderate(7-8.9g/dL)	Yes	0	0	0	0	0	0	1	0	0	1	0	1	Abdominal pregnancy	116	82	129	89	97	101	100	95	280	1100	2+	2	7.4	24.8	186	3.6	140	3
93	21	No	Urban	1	39	5	Tertiary (College/University)	0	0	0	0	0	1	0	0		Mild (9-10.9g/dL)	Yes	0	0	0	0	0	0	0	0	0	0	0	1	Intestinal obstruction	151	99	152	87	123	117	100	93	600	1500	2+	2	10.7	7.8	169	5.8	129	18.9
94	33	Yes	Rural	10	33	1	Secondary	1	0	0	0	0	1	0	0		Moderate(7-8.9g/dL)	Yes	0	0	0	0	0	0	1	0	0	1	0	1	Subcapsular hematoma/HHD	139	93	130	63	114	89	99	94	0	1750	2+	3	7.4	16.2	314	4	145	15.7
95	33	Yes	Urban	3	39	3	Primary	1	1	0	0	0	0	0	0			Yes	0	0	0	0	0	1	0	0	0	0	0	0		133	85	126	80	105	102	100	98	2380	2000	2+	1	11.4	9.7	134	4.5	135	4.5
96	25	Yes	Urban	1	33	3	Secondary	0	0	0	0	0	1	0	0		Severe (<7g/dL)	Yes	0	0	0	1	0	0	1	0	0	0	1	0		165	80	140	86	112	100	100	100	50	150	0	3	3.3	9.3	692	8	135	13.2
97	32	Yes	Rural	3	30	3	Primary	0	0	0	0	0	1	0	0		Moderate(7-8.9g/dL)	Yes	0	0	0	1	1	0	1	0	0	1	0	1	HELLP/Paralytic ileus	127	87	131	86	100	103	100	95	300	29003+	3+	2	8.5	295.4	181.5	4.77	138.2	7.67
98	21	Yes	Urban	2	12	0	Secondary	0	0	0	0	0	1	0	0		Severe (<7g/dL)	Yes	0	0	0	0	0	0	0	0	0	1	0	0		114	73	124	89	81	99	95	97	20	70	3+	3	6.6	12.1	737	1.6	142	18.5
99	24	Yes	Rural	2	30	2	Secondary	0	1	0	0	0	1	0	0		Mild (9-10.9g/dL)	Yes	0	0	0	0	0	1	0	0	0	1	0	0		132	72	124	79	92	100	95	97	1500	1300	1+	1	9.6	15.9	133	3.4	158	8.6
100	20	Yes	Urban	1	30	1	Secondary	0	1	0	0	0	0	0	0			Yes	0	1	0	0	0	0	0	0	0	0	0	0		117	65	127	69	81	75	100	99	500	2500	3+	1	14.7	8.7	118	4.2	142	4.5
101	21	Yes	Rural	3	37	4	Primary	0	0	0	0	0	1	0	0		Severe (<7g/dL)	Yes	0	0	0	1	0	0	0	0	0	0	0	1	PAS	160	70	118	80	133	92	100	98	700	3000	0	2	3.8	3.05	170.9	4.93	135.7	10.48
102	21	Yes	Urban	6	37	3	Primary	0	0	0	0	0	1	0	0		Moderate(7-8.9g/dL)	Yes	0	0	0	0	0	0	0	0	0	1	0	1	ARDS	140	79	122	77	92	74	100	100	600	5900	2+	2	7.6	3.6	182	1.6	147.2	8.6
103	22	Yes	Urban	1	28	1	Secondary	0	0	0	0	0	1	0	0		Severe (<7g/dL)	Yes	0	0	0	0	0	0	0	0	0	0	0	1	Cerebral Malaria	115	65	115	63	87	88	100	97	950	1350	3+	3	5.7	17.4	387	3.5	155	25
104	33	Yes	Urban	3	36	5	Primary	0	0	0	0	0	1	0	0		Severe (<7g/dL)	Yes	0	0	0	0	1	0	0	0	0	0	0	1	HELLP	156	112	150	101	126	130	96	99	50	350	2+	3	4.5	9.6	728	5.6	129	27.4
105	23	Yes	Urban	3	20	1	Secondary	0	0	0	0	0	1	0	0		Severe (<7g/dL)	Yes	0	0	0	0	0	1	0	0	0	1	0	1	91	91	60	103	53	60	71	80	98	50	1600	3+	3	6.2	13.4	314	4.4	151	17.9
106	22	Yes	Rural	1	5	0	Secondary	0	0	0	0	0	0	0	1	Hepatitis A		Yes	0	0	0	0	0	0	1	0	0	0	1	1	Meningoencephalitis/Acute Liver Injury	110	76	119	97	93	108	100	98	40	1350	2+	2	12.6	209	230	3.3	135	6.3
107	28	Yes	Rural	3	32	2	Secondary	0	0	0	0	0	1	0	0		Moderate(7-8.9g/dL)	Yes	0	0	0	1	0	0	1	0	0	1	0	1	Hypoxic brain injury	149	104	157	90	102	119	81	96	0	100	3+	3	8.1	14.1	531	3.6	138	5.4
108	21	Yes	Rural	1	43	4	Secondary	0	0	0	0	0	1	0	0		Mild (9-10.9g/dL)	Yes	0	0	0	0	1	0	0	0	0	1	0	1	HELLP	97	69	154	105	80	110	100	97	0	150	2+	3	9.1	20.4	193	3.7	139	13.7
109	19	Yes	Rural	3	36	2	Informal	0	0	0	0	1	0	0	0			Yes	0	0	0	1	0	0	1	0	0	1	0	1	HELP/Hypoxic brain injury	98	54	125	88	87	100	99	94	20	1000	2+	3	11	12	370	3.8	124	18.6
110	30	Yes	Urban	2	22	2	Secondary	0	0	0	0	0	1	0	0		Moderate(7-8.9g/dL)	Yes	0	0	0	0	1	0	1	0	0	0	0	1	HELLP/ Puerperal psychosis	149	98	134	91	120	108	100	99	300	700	3+	2	7.5	14.8	169	4.8	140	4.8
111	40	Yes	Urban	5	35	3	Primary	0	0	0	0	0	1	0	0		Moderate(7-8.9g/dL)	No	1	0	0	0	1	0	0	0	0	0	1	1	MODS/Atypical pneumonia /Postpartum cardiomyopathy	136	102	117	98	124	73	68	77	250	1700	0	2	8	2.47	62.8	4.56	139.9	6.8
112	30	Yes	Rural	3	28	0	Secondary	1	0	0	1	0	1	1	1	Hepatitis B	Severe (<7g/dL)	Yes	0	1	0	0	0	0	0	0	0	0	0	0		151	101	148	79	102	98	80	100	20	100	3+	3	6.1	2.23	1939	5.55	131.3	40
113	22	Yes	Rural	1	32	4	Secondary	0	0	0	0	0	1	0	0		Mild (9-10.9g/dL)	Yes	0	1	0	1	0	0	1	0	0	0	0	1	HELLP	192	126	160	102	152	107	99	97	700	650	1+	2	9	10.2	153	4.6	136	10.9
114	17	Yes	Rural	2	36	2	Secondary	0	0	0	0	0	1	0	1	Cerebral malaria	Moderate(7-8.9g/dL)	No	0	0	0	0	0	0	0	0	0	0	0	0		92	53	99	68	71	87	100	100	800	700	1+	1	8.6	17.2	70	3.6	134	51
115	22	Yes	Urban	2	20	0	Secondary	0	1	0	0	0	0	0	0			Yes	0	0	0	0	0	1	0	0	0	1	0	1	Endometritis	100	63	101	61	77	78	100	100	55	2150	3+	3	12.5	11.8	314	4.3	131	17.9
116	41	Yes	Urban	5	33	4	Primary	0	1	0	0	0	0	0	0			Yes	0	0	0	0	0	1	0	0	0	0	0	0		160	94	127	80	108	105	99	90	700	1000	2+	2	15.5	7.6	177	4.7	138	9.5
117	29	Yes	Urban	3	34	2	Secondary	0	0	0	0	0	1	0	0		Severe (<7g/dL)	Yes	0	1	0	1	0	0	0	0	0	0	0	1	HELLP	143	83	134	68	119	95	96	100	450	1200	3+	3	5.3	22	289	4.6	138	10.7
118	27	Yes	Urban	3	40	3	Secondary	0	0	0	0	0	1	0	1	Asthma	Severe (<7g/dL)	Yes	0	0	0	0	1	0	0	0	0	0	0	1	HELLP, DVT, Hypoxic brain injury	113	77	139	85	94	104	98	98	550	800	3+	3	6	13.3	558	6.4	137	33.3
119	22	Yes	Urban	1	28	1	Secondary	0	0	0	0	0	0	0	0			Yes	0	0	0	0	1	0	0	0	0	1	0	0		121	85	122	86	98	104	90	99	1600	2450	3+	2	18.3	12.9	150	6.2	142	3.7
120	33	Yes	Urban	3	28	2	Primary	0	0	0	0	0	1	1	1	Multiple fibroids	Severe (<7g/dL)	Yes	0	0	0	0	1	0	0	0	0	0	0	1	HELLP	126	88	146	94	98	130	98	99	150	400	4+	3	4.5	9.6	728	5.6	129	13.2
121	32	Yes	Urban	4	30	3	Secondary	0	0	0	0	0	1	0	0		Severe (<7g/dL)	Yes	0	0	1	1	0	0	1	0	0	0	0	1	Shock	80	50	87	53	64	64	100	100	1500	1800	0	1	4.6	7.2	114	3.2	135	3.8
122	28	Yes	Rural	4	42	3	Primary	0	0	0	0	0	0	0	0			Yes	0	0	0	0	0	0	1	0	0	1	0	0		155	94	148	99	104	98	100	96	140	450	0	2	11.5	9.41	157.4	4.72	138	6.7
123	40	Yes	Urban	5	10	0	Primary	0	0	0	0	0	1	1	0		Severe (<7g/dL)	Yes	0	0	0	0	0	0	0	0	0	1	0	0		124	88	130	88	102	117	63	93	0	550	2+	3	3	58.8	1317	4.6	125	62.9
124	23	Yes	Urban	1	17	0	Tertiary (College/University)	0	0	0	0	0	1	0	1	UGIB	Severe (<7g/dL)	Yes	0	0	0	0	0	0	0	0	0	1	0	0		129	66	151	99	96	111	36	95	0		0	3	5.9	12.83	774.1	3.78	139.1	29.9
125	30	Yes	Urban	2	30	0	Informal	0	0	0	0	0	1	0	0		Moderate(7-8.9g/dL)	Yes	0	0	0	0	1	0	0	0	0	0	0	1	HELLP/Psychosis	105	61	119	77	83	98	97	98	100	1500	1+	2	8	70.17	147.2	5.08	131.3	5.16
126	23	Yes	Urban	1	27	0	Secondary	0	0	0	0	0	1	0	0		Mild (9-10.9g/dL)	Yes	0	0	0	0	1	0	0	0	0	0	0	0		148	86	196	120	105	120	96	97	300	3100	2+	3	10.8	5.35	227	3.97	148.7	8.49
127	20	Yes	Urban	1	40	4	Secondary	0	0	0	0	0	1	0	0		Moderate(7-8.9g/dL)	Yes	0	0	0	0	1	0	0	0	0	0	0	1	HELLP/CVA	143	101	152	82	119	112	100	95	500	1050	4+	3	8.4	10.34	405	5.35	136.1	20.26
128	23	Yes	Rural	4	33	3	Primary	0	0	0	0	1	1	0	0		Severe (<7g/dL)	Yes	0	0	0	0	0	0	0	0	0	1	0	0		79	42			54		90		50		2+	3	5.49	64.69	239.1	5.79	141.5	18.89
129	33	Yes	Rural	2	37	3	Tertiary (College/University)	0	0	1	0	0	1	0	0		Severe (<7g/dL)	Yes	0	0	0	0	1	0	1	0	0	0	0	1	HELLP/Shock	89	50	0	0	62	0	100	0	0	0	3+	3	4.8	42.4	312	4.28	145.7	9.82
130	35	Yes	Urban	4	34	0	Informal	1	0	0	0	0	1	0	1	Hepatitis B	Severe (<7g/dL)	Yes	0	1	0	0	0	0	0	0	0	1	0	1	HELLP	130	77	0	0	99	0	97	0	0	0	3+	3	6.1	414.9	611.4	7.1	126.8	22.38
131	25	Yes	Urban	1	28	1	Secondary	0	0	1	0	0	1	0	1	Severe malaria	Severe (<7g/dL)	Yes	0	0	0	0	0	0	0	0	0	1	0	0		62	30	0	0	37	0	89	0	0	0	4+	3	3.5	176.6	477.3	7.29	139.6	26.19
132	28	Yes	Rural	2	36	2	Secondary	0	0	0	0	0	0	0	1	Obstructive jaundice		Yes	0	0	0	0	0	0	0	0	0	1	0	1	HELLP/MODS	125	68	0	0	68	0	98	0	300	0	0	3	11.5	213.5	354	9	126	29.4
133	34	Yes	Urban	3	30	2	Secondary	0	0	0	0	0	1	0	0		Severe (<7g/dL)	Yes	0	0	0	1	0	0	1	0	0	0	0	1	Shock	83	52	0	0	62	0	100	0	300	0	3+	3	4.5	134	261.6	4.68	152.9	9.42
134	19	Yes	Rural	2	36	2	Secondary	0	0	0	0	0	1	0	0		Moderate(7-8.9g/dL)	Yes	0	0	0	0	1	0	0	0	0	1	0	1	HELLP, shock	126	84	0	0	95	0	95	0	1000	0	2+	3	7.7	21.4	305	3.8	125	7.8
135	21	Yes	Urban	1	20	1	Secondary	0	0	0	0	1	1	0	1	Malaria	Severe (<7g/dL)	Yes	0	0	0	0	1	0	0	0	0	1	0	0		166	116	0	0	140	0	96	0	1000	0	3+	3	4.5	8.9	437	7.5	150	34.1
136	35	Yes	Urban	3	30	2	Primary	0	0	0	0	0	1	0	0		Severe (<7g/dL)	Yes	0	0	0	0	1	0	0	0	0	0	0	0		156	96	0	0	101	0	99	0	800	0	4+	3	5.9	13.5	260.1	7.49	126.7	9.52
137	30	Yes	Urban	2	24	1	Secondary	0	0	1	0	0	0	1	0			Yes	0	0	0	0	0	0	0	0	0	1	0	1	Encephalopathy	122	73	166	47	89	73	100	97	800	1700	4+	3	15.5	10.5	1050.7	2.16	131.7	40
138	21	Yes	Urban	1	40	3	Secondary	0	0	0	0	0	1	1	0		Moderate(7-8.9g/dL)	Yes	0	0	0	0	0	0	1	0	0	1	0	0		131	89	0	0	106	0	99	0	0	0	3+	3	7.8	14.6	509	5.9	131	27.3
139	34	Yes	Urban	5	29	2	Primary	0	0	0	0	0	1	0	1	Asthma	Moderate(7-8.9g/dL)	Yes	0	0	0	0	1	0	0	0	0	0	0	0		98	74	0	0	84	0	97	0	0	0	2+	3	7	21.3	478	5.7	128	26.7
140	32	Yes	Rural	3	34	0	Secondary	0	0	0	0	0	1	0	0		Severe (<7g/dL)	Yes	0	1	0	0	0	0	0	0	0	0	0	1	Cardiac arrest	164	101	127	82	131	99	100	93	450	200	2+	3	4.5	14.34	226.7	3.64	138.4	15.2
141	31	Yes	Urban	3	31	2	Secondary	1	0	0	0	0	1	0	0		Moderate(7-8.9g/dL)	Yes	0	1	0	0	0	0	0	0	0	1	0	1	Pulmonary oedema	113	71	134	81	82	95	96	96	0	100	3+	3	7.2	1.71	310	6.14	123.3	24.28
142	24	Yes	Rural	2	28	0	Secondary	1	0	0	0	0	1	0	0		Moderate(7-8.9g/dL)	Yes	0	0	0	0	1	0	0	0	0	0	0	1	SAH	171	101	168	114	174	134	100	100	1450	1850	3+	3	8.6	1.97	288	4.63	140.3	16.81
143	23	Yes	Urban	1	17	0	Tertiary (College/University)	0	0	0	0	0	1	0	0		Severe (<7g/dL)	Yes	0	0	0	0	0	0	0	0	0	0	0	1	UGIB/Uraemic gastropathy	129	66	151	99	95	111	88	95	0	0	4+	3	5.9	19.34	737.3	3.96	134.2	27.87
144	26	Yes	Rural	1	39	4	Primary	0	0	0	0	0	1	0	0		Mild (9-10.9g/dL)	Yes	0	0	0	0	0	0	0	0	0	0	0	1	Postpartum cardiomyopathy/ Cardiogenic shock	74	35	118	84	50	96	97	100	270	3500	1+	2	9.9	21.2	152.3	5.94	126.3	14.74
145	29	Yes	Urban	3	32	6	Primary	0	0	0	0	0	1	0	0		Moderate(7-8.9g/dL)	Yes	0	1	0	0	0	0	1	0	0	1	0	0		138	91	123	88	108	100	100	96	400	3650	4+	3	7.6	86.52	467.3	4.06	136.1	18.84
146	34	Yes	Urban	4	34	2	Secondary	0	0	0	0	0	1	0	0		Moderate(7-8.9g/dL)	Yes	0	0	0	0	1	0	1	0	0	0	0	1	HELLP	100	62	117	62	79	82	90	93	0	6000	1+	3	8.7	14.1	164.7	4.43	136	11.48
147	30	Yes	Rural	2	30	2	Secondary	0	0	0	0	0	1	0	0		Moderate(7-8.9g/dL)	Yes	0	0	0	0	1	0	0	0	0	0	0	1	Puerperial psychosis	106	61	119	96	83	98	97	98	200	1500	1+	2	8	70.17	147	5.08	131.3	5.16
148	32	Yes	Urban	3	33	2	Primary	0	0	0	0	0	1	0	0		Severe (<7g/dL)	Yes	0	0	0	0	1	0	0	0	0	0	0	0		126	88	140	103	110	120	100	94	640	950	4+	3	6.5	8.62	560.3	5.42	133.6	14.47
149	20	Yes	Urban	2	16	0	Primary	0	0	0	0	0	1	0	0		Moderate(7-8.9g/dL)	Yes	0	0	0	0	0	0	0	0	0	1	1	0		162	55	0	0	115	0	34	0	0	0	4+	3	8.8	24.69	1291.2	8.68	112.3	27.79
150	28	Yes	Urban	1	41	3	Secondary	0	0	0	0	0	1	0	0		Moderate(7-8.9g/dL)	Yes	0	0	0	0	1	0	0	0	0	0	0	1	Cardiac arrest	178	114	0	0	67	0	93	0	0	0	2+	2	7.7	109.7	175.4	5.25	142.8	5.91
151	38	Yes	Urban	4	40	2	Tertiary (College/University)	0	0	0	0	0	1	0	0		Severe (<7g/dL)	Yes	0	1	0	0	0	0	1	0	0	0	1	1	Haemorrhagic shock/Brainstem death	104	65	0	0	78	0	100	0	800	0	2+	3	4	38.25	249.8	4.07	118.4	15.15
152	21	Yes	Urban	2	25	2	Secondary	0	0	0	0	0	1	0	0		Mild (9-10.9g/dL)	Yes	0	0	0	0	0	0	0	0	0	1	0	1	Pulmonary embolism	150	75	0	0	103	0	79	0	200	0	2+	3	10.9	49.91	331.6	4.37	128.9	13.83
153	38	Yes	Urban	3	40	4	Tertiary (College/University)	0	0	0	0	0	1	0	0		Moderate(7-8.9g/dL)	Yes	0	0	0	0	0	0	1	0	0	0	0	0		116	69	109	71	66	66	100	92	0	0	4+	3	7.5	5.14	599	3.98	136.4	14.5
154	31	Yes	Urban	3	28	2	Secondary	0	0	0	0	0	1	0	0		Moderate(7-8.9g/dL)	Yes	0	1	0	1	0	0	0	0	0	0	0	0		151	79	147	102	99	114	100	97	1000	3400	2+	2	7.3	8.97	259.9	5.96	136.8	9.05
155	22	Yes	Urban	2	28	1	Secondary	0	0	0	0	0	1	0	0		Severe (<7g/dL)	Yes	1	0	0	0	1	0	0	0	0	1	1	1	HELLP/Puerperal psychosis	162	92	147	101	116	120	97	97	300	350	4+	3	5.1	9.05	691.2	4.85	129.4	16.2
156	30	Yes	Urban	3	31	3	Primary	0	0	0	0	0	1	0	0		Mild (9-10.9g/dL)	Yes	0	0	0	0	1	0	0	0	0	0	0	1	Status epilepticus/Postpartum psychosis	210	113	125	75	149	92	100	98	2150	1750	2+	2	9.5	9.67	149.2	3.56	132.7	10.87
157	35	Yes	Urban	5	23	1	Primary	0	0	0	0	0	1	1	0		Severe (<7g/dL)	Yes	0	0	1	1	0	0	0	0	0	1	1	0		46	27	98	69	35	85	100	100	1000	1400	0	2	4.5	9	159	4.07	143	2.8
158	33	Yes	Urban	3	38	3	Secondary	0	0	1	0	0	1	0	0		Moderate(7-8.9g/dL)	Yes	0	0	0	0	1	0	0	0	0	1	1	1	HELLP/PRES/CMV Encephalopathy	126	69	0	0	110	0	80	0	80	0	3+	3	7.9	142.5	593.5	6.22	143.5	22.2
159	29	Yes	Urban	3	29	4	Secondary	1	1	0	0	1	1	1	0		Mild (9-10.9g/dL)	Yes	0	1	0	0	0	0	0	0	0	0	0	0		175	104	144	104	128	117	96	97	500	1300	2+	3	9.6	7.2	318	5.5	145	14.4
160	36	Yes	Urban	5	28	4	Secondary	0	0	0	0	0	1	0	0		Mild (9-10.9g/dL)	Yes	0	1	0	1	0	0	1	0	0	0	0	1	Pulmonary oedema	157	101	162	111	118	119	100	95	300	1450	0	2	9.3	3.16	118.1	4.04	137.7	10.6
161	24	Yes	Urban	4	16	0	Secondary	0	0	1	0	0	0	0	1	Cryptococcal meningitis/Primary CNS lymphoma/PTB		Yes	0	0	0	0	0	0	0	0	0	1	0	0		114	83	0	0	97	0	96	0	250	0	0	1	9.2	38.83	148.1	3.67	143.5	11.84
162	26	Yes	Urban	1	36	3	Secondary	0	0	0	0	0	1	0	0		Moderate(7-8.9g/dL)	Yes	0	1	0	0	0	0	1	0	0	0	1	1	HELLP	194	136	121	88	161	99	88	93	250	500	3+	3	5.4	292.63	498	6.5	134.1	27.87
163	24	Yes	Urban	2	33	3	Secondary	0	0	0	0	0	1	0	0		Moderate(7-8.9g/dL)	Yes	0	0	0	0	1	0	0	0	0	0	0	1	HELLP/Encephalopathy	144	104	0	0	118	0	88	0	220	0	2+	3	7.3	295.11	479.8	4.5	141.6	13.97
164	29	Yes	Rural	3	19	2	Primary	0	0	0	0	1	1	0	1	Chronic PE/PAH	Moderate(7-8.9g/dL)	Yes	0	0	0	0	0	0	0	0	0	1	0	1	Acute liver injury	119	83	98	60	95	77	99	98	250	1800	0	2	7.9	461.71	143.4	4.5	141.3	16.44
165	30	Yes	Rural	2	37	4	Secondary	0	0	0	0	0	1	0	0		Moderate(7-8.9g/dL)	Yes	0	1	0	0	0	0	1	0	0	1	0	0		152	107	99	84	99	62	87	90	250	320	3+	3	7.3	14.85	406.3	6.74	136.5	16.61
166	21	Yes	Urban	1	8	0	Tertiary (College/University)	0	0	0	0	0	1	0	0		Severe (<7g/dL)	Yes	0	0	0	0	0	0	0	0	0	1	0	1	Gut &Uterine perforation/ALI/Shock	139	89	0	0	109	0	89	0	85	0	1+	2	6.7	116.62	167.7	5.56	161.1	8.14
167	23	Yes	Urban	1	32	3	Secondary	0	0	0	0	0	1	0	0		Moderate(7-8.9g/dL)	Yes	0	0	0	0	1	0	1	0	0	0	0	1	HELLO	121	80	136	90	105	99	97	97	100	500	3+	3	8.4	226.76	572.8	4.51	132	17.29
168	23	Yes	Urban	1	38	1	Primary	0	0	0	0	0	1	0	1	Chronic hepatitis B/Hepatorenal syndrome	Moderate(7-8.9g/dL)	Yes	0	0	0	0	0	0	0	0	0	1	0	0		176	108	0	0	136	0	98	0	850	0	2+	3	7.4	25.78	243.1	4.29	142.6	13.34
169	18	Yes	Urban	2	26	0	Primary	0	0	0	0	0	0	0	1	Malaria		Yes	0	0	0	0	1	0	0	0	0	0	0	1	HELLP/SAH	79	53	0	0	64	0	89	0	250	0	3+	1	14.3	24.88	146.8	3.9	140.7	5.17
170	25	Yes	Urban	4	17	0	Secondary	0	0	1	0	0	1	0	1	Cryptococcal meningitis/Tuberculoma/SOL	Moderate(7-8.9g/dL)	Yes	0	0	0	0	0	0	0	0	0	0	0	1	Cardiac arrest	114	83	0	0	97	0	96	0	1100	0	0	2	8.6	62.45	148	4.53	145.8	12.02
171	32	Yes	Urban	5	33	2	Tertiary (College/University)	1	0	0	0	0	1	0	1	Hepatorenal syndrome	Severe (<7g/dL)	Yes	0	0	0	0	1	0	0	0	0	0	1	1	HELLP/MODS	111	63	0	0	84	0	96	0	0	0	4+	3	6.8	439.61	445.1	5.44	137	9.54
172	37	Yes	Urban	3	24	1	Primary	0	0	0	0	0	0	0	1	PTB/TB meningitis		Yes	0	0	0	0	0	0	0	0	0	1	1	1	TB effusion	138	91	0	0	100	0	84	0	400	0	2+	3	7.8	161.82	381.2	4.37	134.2	10.52
173	47	Yes	Rural	1	35	8	Tertiary (College/University)	0	0	0	0	0	1	0	0		Severe (<7g/dL)	Yes	1	1	0	0	0	0	1	0	0	1	0	0		160	97	0	0	110	0	97	0	1550	0	3+	3	5.7	4.94	407.9	6.09	146.7	45.02
174	27	Yes	Rural	3	32	3	Primary	0	0	0	0	1	0	0	0			Yes	0	1	0	0	0	0	0	0	0	0	0	1	Cardiac arrest	164	108	0	0	133	0	98	0	3000	0	1+	3	7.4	3.42	299.3	7.13	142.2	22.35
175	22	Yes	Urban	2	33	4	Secondary	0	0	0	0	0	1	0	0		Moderate(7-8.9g/dL)	Yes	0	1	0	0	0	0	0	0	0	0	0	1	HELLP	139	100	115	72	118	93	98	100	900	1300	2+	2	8	9.3	139	5.3	133	12.3
176	21	Yes	Rural	1	35	2	Secondary	0	0	0	0	0	1	0	0		Mild (9-10.9g/dL)	Yes	0	0	0	0	1	0	0	0	0	0	0	1	HELLP	154	111	145	99	126	120	96	97	250	2500	0	1	9.1	33.3	98.6	5.41	135.5	10.16
177	30	Yes	Urban	5	22	0	Primary	0	0	0	0	0	1	0	0		Severe (<7g/dL)	Yes	0	0	0	0	0	0	0	0	0	1	0	0		95	60	0	0	84	0	100	0	1900	0	2+	2	4.6	386.59	142	3.52	158.8	15.46
178	33	Yes	Urban	3	34	4	Tertiary (College/University)	0	0	0	0	0	1	0	0		Severe (<7g/dL)	Yes	0	0	0	0	1	0	0	0	0	1	0	1	HELLP	140	95	0	0	114	0	99	0	100	0	2+	3	5.3	20.1	283	5	146	12.11
179	23	Yes	Rural	1	38	4	Primary	0	0	0	0	0	1	0	0		Severe (<7g/dL)	Yes	1	0	0	0	1	0	0	0	0	1	0	1	HELLp/Cardiac arrest	79	36	0	0	52	0	94	94	150	0	3+	3	6	204.9	374	4.8	136	24.7
180	35	Yes	Rural	3	36	2	Secondary	0	0	0	0	1	0	0	1	Pneumonia		Yes	0	1	0	0	0	0	0	0	0	0	0	1	Peripartum cardiomyopathy	140	92	0	0	111	0	93	P	1700	0	1+	2	8.3	10.9	153.9	4.36	134.2	12.01
181	22	No	Urban	3	14	0	Primary	0	0	0	0	0	0	0	0			Yes	0	0	0	0	0	0	0	0	0	1	0	0		92	59	0	0	74	0	100	0	500	0	2+	3	11	20.7	301	3.9	136	25.7
182	34	Yes	Urban	2	31	4	Secondary	0	0	0	0	0	1	0	0		Moderate(7-8.9g/dL)	Yes	0	0	0	0	1	0	0	0	0	0	0	1	HELLP	116	94	0	0	109	0	98	0	800	0	4+	3	7.4	42.4	363.8	5.21	137.1	18.59
183	22	Yes	Urban	4	35	3	Secondary	0	0	0	0	1	1	0	0		Severe (<7g/dL)	Yes	0	0	0	0	0	0	0	0	0	1	0	1	Peripartum cardiomyopathy	79	49	0	0	67	0	98	0	400	0	2+	2	4.9	21.2	139.2	7.1	133.2	17.4
184	36	Yes	Rural	3	34	4	Tertiary (College/University)	1	0	0	0	1	1	1	0		Moderate(7-8.9g/dL)	Yes	0	1	0	0	0	0	0	0	0	0	0	0		164	102	154	95	126	118	95	92	1450	1450	4+	3	8.6	6.04	645.3	3.47	133.4	28.14
185	39	Yes	Urban	5	40	3	Primary	0	0	0	0	1	1	1	0		Moderate(7-8.9g/dL)	Yes	0	0	0	0	0	0	0	0	0	0	0	1	Peripartum cardiomyopathy	143	113	136	100	126	115	100	97	0	250	3+	3	7.5	25.05	720.1	5.39	135.1	25.24
186	32	Yes	Rural	3	28	1	Secondary	0	0	0	0	0	1	0	0		Severe (<7g/dL)	Yes	0	1	0	0	0	0	0	0	0	1	0	1	HELLP	184	102	141	96	119	118	100	99	300	1000	4+	3	4.4	12.46	556.7	4.3	136.4	26.07
187	23	Yes	Urban	2	34	3	Secondary	0	0	0	0	0	1	0	0		Severe (<7g/dL)	Yes	0	0	0	0	1	0	0	0	0	0	1	1	HELLP	151	99	115	61	119	79	98	92	100	50	3+	3	6.6	114.12	356	4.91	137.3	23.31
188	28	Yes	Rural	3	36	2	Secondary	0	0	0	0	0	1	0	0		Moderate(7-8.9g/dL)	Yes	0	0	0	0	0	0	0	0	0	0	0	1	GBS/Quadriplegia/Type 2 resp failure	140	83	0	0	99	0	99	0	1100	0	2+	2	8.3	19.47	226.9	4.69	136.2	10.7
189	30	Yes	Urban	3	24	3	Secondary	0	0	1	0	0	1	1	0		Mild (9-10.9g/dL)	Yes	0	0	0	0	0	0	0	0	1	1	0	0		122	93	106	47	89	73	100	97	800	1700	4+	3	10.6	10.4	1050.7	2.16	131.7	40
190	26	Yes	Urban	3	20	0	Secondary	0	1	0	0	0	0	0	0			Yes	0	0	0	0	0	1	0	0	0	1	1	0		134	87	0	0	99	0	100	0	900	0	1+	2	12.1	42.4	195	5.6	162	16.8
191	32	Yes	Rural	2	12	0	Tertiary (College/University)	0	1	0	0	0	1	0	1	Bipolar disorder	Severe (<7g/dL)	Yes	0	0	0	0	0	1	0	0	0	1	0	0		87	53	0	0	68	0	100	0	0	0	3+	3	6.9	25.1	552	2.8	178	66.1
192	34	Yes	Rural	1	38	2	Secondary	0	0	0	1	0	0	0	0			Yes	0	1	0	0	0	0	0	0	0	0	0	1	Peripartum cardiomyopathy	140	92	0	0	111	0	95	0	1700	0	2+	2	10.6	18.63	156.4	5.99	137.8	11.96
193	28	Yes	Rural	6	31	3	Secondary	0	0	0	0	0	1	0	0		Severe (<7g/dL)	Yes	0	0	1	0	0	0	1	0	0	1	0	1	Cardiac arrest	87	17	0	0	49	0	92	0	0	0	4+	3	6.6	11.84	584.4	3.85	141	21.23
194	19	Yes	Rural	1	35	2	Secondary	0	0	0	0	0	1	0	0		Moderate(7-8.9g/dL)	Yes	0	0	0	0	1	0	1	0	0	0	1	1	HELLP	106	49	0	0	68	0	99	0	100	0	3+	3	7.7	198.72	276.3	7	153.2	8.83
195	25	Yes	Rural	4	32	2	Primary	1	0	0	0	0	1	0	0		Severe (<7g/dL)	Yes	0	1	0	1	0	0	1	0	0	1	0	1		216	133	0	0	164	0	84	0	100	0	4+	3	5.5	110	823	4.5	120	22.7
196	21	Yes	Urban	1	38	3	Tertiary (College/University)	0	0	0	0	0	1	0	0		Severe (<7g/dL)	Yes	0	1	0	1	0	0	0	0	0	0	0	0		180	126	0	0	129	0	72	0	300	0	2+	3	4	30.6	282	5.56	141.6	16.7
197	32	Yes	Urban	3	33	3	Primary	0	0	1	0	0	1	1	0		Severe (<7g/dL)	Yes	0	0	0	0	1	0	0	0	0	0	0	0		126	88	128	94	110	109	100	92	640	3920	3+	3	5.5	8.62	584	4.36	137.5	16.61
198	42	Yes	Urban	3	30	3	Secondary	0	0	0	1	0	1	0	1	Asthma	Severe (<7g/dL)	Yes	0	0	0	0	1	0	0	0	0	0	0	1	Status asthmaticus	165	89	0	0	116	0	56	0	850	0	1+	2	5.8	80.6	123	2.7	141	5.2
199	18	Yes	Urban	1	37	3	Secondary	0	0	0	0	0	1	0	0		Mild (9-10.9g/dL)	Yes	0	0	0	0	1	0	0	0	0	0	0	1	HELLP	212	142	0	0	162	0	96	0	250	3300	3+	3	9.3	8.49	378	3.62	141	11.96
200	28	Yes	Urban	3	37	4	Primary	1	0	0	0	0	1	0	0		Severe (<7g/dL)	Yes	0	0	0	1	0	0	1	0	0	0	1	1	Encephalopathy	145	116	127	80	130	114	93	98	20	1000	4+	3	5.5	6.6	787	3.7	126	30
201	24	Yes	Urban	3	29	2	Secondary	0	0	0	0	0	1	0	0		Moderate(7-8.9g/dL)	Yes	0	1	0	0	0	0	0	0	0	0	0	0		165	111	105	85	123	92	100	97	1200	2300	2+	2	7.9	14.8	220.9	3.68	137.8	11.9
202	26	Yes	Rural	3	34	3	Secondary	0	0	0	0	0	1	0	0		Moderate(7-8.9g/dL)	Yes	0	1	0	1	0	0	0	0	0	0	0	0		140	99	138	101	113	113	99	100	1700	3400	1+	2	7.1	23.4	128.8	3.47	134.4	12.6
203	32	Yes	Rural	4	40	5	Secondary	0	0	0	0	0	1	0	0		Mild (9-10.9g/dL)	No	1	1	0	1	0	0	0	0	0	0	0	0		164	110	149	88	128	108	99	97	950	2400	2+	1	9.1	29.9	167.6	3.56	143.3	18.7
204	36	Yes	Rural	3	34	4	Tertiary (College/University)	1	0	0	0	1	1	1	0		Moderate(7-8.9g/dL)	Yes	0	1	0	0	0	0	0	0	0	0	0	0		164	102	154	95	126	118	95	92	1450	1450	4+	3	8.6	6.04	645.3	3.47	133.4	28.14
205	39	Yes	Urban	5	40	3	Primary	0	0	0	0	1	1	1	0		Moderate(7-8.9g/dL)	Yes	0	0	0	0	0	0	0	0	0	0	0	1	Peripartum cardiomyopathy	143	113	136	100	126	115	100	97	0	250	3+	3	7.5	25.05	720.1	5.39	135.1	25.24
[truncated: 35 more columns]
